# Supplementary material for: High Thermoelectric Performance of Flexible and Free-Standing Composite Films Enabled by 3D Inorganic Ag2Se Conductive Networks Filled with Organic PVDF
Source: Polymers (Basel). 2025 Apr 3;17(7):972. doi: 10.3390/polym17070972 (PMC11991616; doi:10.3390/polym17070972)
Supplement: Supplementary file 1 [file polymers-17-00972-s001.zip]

Archive with 1 entries (1 files):
- polymers-3541371-supplementary.pdf
